# Supplementary material for: Aerobic exercise improves episodic memory in late adulthood: a systematic review and meta-analysis
Source: Commun Med (Lond). 2022 Feb 17;2:15. doi: 10.1038/s43856-022-00079-7 (PMC9053291; doi:10.1038/s43856-022-00079-7)
Supplement: Supplementary file 3 — Supplementary Data 1 [file 43856_2022_79_MOESM3_ESM.xlsx]

## Sheet: Sheet1
Database	Syntax
PubMed	((((memory or recall or "verbal learning test" or "reminding test" or "story recall" or "list learning" or "word list" or "paired associations") AND (exercis* or "physical activity" or "physical training")) AND aerobic AND ("randomized control trial" or “RCT” or "clinical trial")) AND ("older adult" or “aging” or “aged” or “elderly” or “geriatric”))
	(((((memory or recall or "verbal learning test" or "reminding test" or "story recall" or "list learning" or "word list" or "paired associations") AND (exercis* or "physical activity" or "physical training")) AND aerobic AND ("randomized control trial" or “RCT” or "clinical trial")) AND ("older adult" or “aging” or “aged” or “elderly” or “geriatric”)) AND ("cognitive impairment" or "cognitive decl…
CINAHL	(“memory” or “recall” or "verbal learning test" or "reminding test" or "story recall" or "list learning" or "word list" or "paired associations") AND (exercis* or "physical activity" or "physical training") AND “aerobic” AND ("randomized control trial" or “RCT” or "clinical trial") AND ("older adult" or “aging” or “aged” or “elderly” or “geriatric”)
	(“memory” or “recall” or "verbal learning test" or "reminding test" or "story recall" or "list learning" or "word list" or "paired associations") AND (exercis* or "physical activity" or "physical training") AND “aerobic” AND ("randomized control trial" or “RCT” or "clinical trial") AND ("older adult" or “aging” or “aged” or “elderly” or “geriatric”) AND ("cognitive impairment" or "cognitive decli…
EMBASE	(‘memory’ OR ‘recall’ OR 'verbal learning test' OR 'reminding test' OR 'story recall test' OR 'list learning' OR 'word list' OR 'paired associates') AND (exercise OR 'physical activity' OR ‘physical training’) AND ‘aerobic’ AND ('randomized controlled trial' OR 'clinical trial' OR ‘rct’) AND ('older adult' OR ‘aging’ OR ‘aged’ OR ‘elderly’ OR ‘geriatric’)
	(‘memory’ OR ‘recall’ OR 'verbal learning test' OR 'reminding test' OR 'story recall test' OR 'list learning' OR 'word list' OR 'paired associates') AND (exercise OR 'physical activity' OR ‘physical training’) AND ‘aerobic’ AND ('randomized controlled trial' OR 'clinical trial' OR ‘rct’) AND ('older adult' OR ‘aging’ OR ‘aged’ OR ‘elderly’ OR ‘geriatric’) AND ('cognitive impairment' OR 'cognitive…
PsycINFO	((((memory or recall or "verbal learning test" or "reminding test" or "story recall" or "list learning" or "word list" or "paired associations") AND (exercis* or "physical activity" or "physical training")) AND aerobic AND ("randomized control trial" or “RCT” or "clinical trial")) AND ("older adult" or “aging” or “aged” or “elderly” or “geriatric”))
	(((((memory or recall or "verbal learning test" or "reminding test" or "story recall" or "list learning" or "word list" or "paired associations") AND (exercis* or "physical activity" or "physical training")) AND aerobic AND ("randomized control trial" or “RCT” or "clinical trial")) AND ("older adult" or “aging” or “aged” or “elderly” or “geriatric”)) AND ("cognitive impairment" or "cognitive decl…
CENTRAL	(“memory” or “recall” or "verbal learning test" or "reminding test" or "story recall" or "list learning" or "word list" or "paired associations") AND (exercis* or "physical activity" or "physical training") AND “aerobic” AND ("randomized control trial" or “RCT” or "clinical trial") AND ("older adult" or “aging” or “aged” or “elderly” or “geriatric”)
	(“memory” or “recall” or "verbal learning test" or "reminding test" or "story recall" or "list learning" or "word list" or "paired associations") AND (exercis* or "physical activity" or "physical training") AND “aerobic” AND ("randomized control trial" or “RCT” or "clinical trial") AND ("older adult" or “aging” or “aged” or “elderly” or “geriatric”) AND ("cognitive impairment" or "cognitive decli…
