# Supplementary material for: Aerobic exercise improves episodic memory in late adulthood: a systematic review and meta-analysis
Source: Commun Med (Lond). 2022 Feb 17;2:15. doi: 10.1038/s43856-022-00079-7 (PMC9053291; doi:10.1038/s43856-022-00079-7)
Supplement: Supplementary file 4 — Supplementary Data 2 [file 43856_2022_79_MOESM4_ESM.xlsx]

## Sheet: Sheet1
Study Name	Subgroup within study	Outcome	Aerobic Pre Mean	Aerobic Pre SD	Aerobic Post Mean	Aerobic Post SD	Aerobic Sample size	Control Pre Mean	Control Pre SD	Control Post Mean	Control Post SD	Control Sample size	Aeobic Mean Difference	Aerobic Difference SD	Aerobic Sample size	Control Mean Difference	Control Difference SD	Control Sample size	Aerobic Mean Change	Aerobic Paired p for change	Aerobic Sample size	Control Mean change	Control Paired p for change	Control Sample size	Tails for p-values	Pre Post correlation	Effect direction	Standardize by	Std diff in means	Std Err	Variance	Cognitive Status	Intensity	Volume	Percent Female64	Percent Female50	Quality of Study	VolumeGroup	Control	AgeGroup	Length	Frequency	Duration
Fabre, 2002	Blank	Paired Associates Learning	17	1	19.2	0.5	8	17.7	1.1	16.9	1.6	8														0.5	Positive	Change score SD	2.55377	0.67365	0.453804	Normal	Reported	<3121	>64	>50	High	Short	Active	Young-Old	Short	Small	Long
Fabre, 2002	Blank	Story Recall Immediate	6.1	0.8	7.4	1	8	7	1.5	7.7	1.5	8														0.5	Positive	Change score SD	0.482711	0.507229	0.257282	Normal	Reported	<3121	>64	>50	High	Short	Active	Young-Old	Short	Small	Long
Kramer, 2001	Blank	Face Recognition Delayed	72.1	1.8	75.1	2.4	58	74.7	1.4	71.4	2.9	66														0.5	Positive	Change score SD	2.67458	0.247461	0.0612371	Normal	Reported	<3121	>64	>50	Low	Medium	Physical	Young-Old	Medium	Medium	Short
Kramer, 2001	Blank	Face Recognition Immediate	77	1.9	80.2	2.5	58	80.4	1.7	78.7	3	66														0.5	Positive	Change score SD	1.99957	0.220261	0.048515	Normal	Reported	<3121	>64	>50	Low	Medium	Physical	Young-Old	Medium	Medium	Short
Kramer, 2001	Blank	Word List Delayed	9.7	0.4	11.4	0.38	58	9.7	0.38	10.9	0.39	66														0.5	Positive	Change score SD	1.29007	0.197747	0.0391037	Normal	Reported	<3121	>64	>50	Low	Medium	Physical	Young-Old	Medium	Medium	Short
Kramer, 2001	Blank	Word List Immediate	9.3	0.42	11.4	0.37	58	9.6	0.36	10.3	0.35	66														0.5	Positive	Change score SD	3.72893	0.297424	0.0884611	Normal	Reported	<3121	>64	>50	Low	Medium	Physical	Young-Old	Medium	Medium	Short
Kramer, 2001	Blank	Word List Recognition	13.4	0.21	14.2	0.15	58	13.8	0.18	13.9	0.13	66														0.5	Positive	Change score SD	4.02816	0.312763	0.0978205	Normal	Reported	<3121	>64	>50	Low	Medium	Physical	Young-Old	Medium	Medium	Short
Antunes, 2015a	Blank	Story Recall Delayed	5.7	1.7	7	1.6	23	4.9	1	4.2	1.1	17														0.5	Positive	Change score SD	1.39758	0.355973	0.126717	Normal	Reported	>3121	>64	>50	High	Long	No contact	Young-Old	Medium	Medium	Long
Antunes, 2015a	Blank	Story Recall Immediate	8.1	2	8.8	1.8	23	5.4	0.9	4.2	1.7	17														0.5	Positive	Change score SD	1.09314	0.342401	0.117239	Normal	Reported	>3121	>64	>50	High	Long	No contact	Young-Old	Medium	Medium	Long
Maki, 2012	Blank	Word List Delayed	14.2	5.2	17.3	5.9	75	13.3	5.2	16.1	5.6	75														0.5	Positive	Change score SD	0.054568	0.16333	0.0266766	Impaired	Not Reported	<3121	>64	>50	High	Short	Active	Old-Old	Short	Small	Long
Antunes, 2015b	Blank	Paired Associates Delayed Easy	3.52	0.99	3.91	0.29	23	3.86	0.47	3.95	0.21	23														0.5	Positive	Change score SD	0.436806	0.29838	0.0890304	Normal	Reported	>3121	<64	<50	High	Long	No contact	Young-Old	Medium	Medium	Long
Antunes, 2015b	Blank	Paired Associates Delayed Hard	2.43	1.56	3.04	0.82	23	2.36	1.47	2.41	1.14	23														0.5	Positive	Change score SD	0.416734	0.298067	0.0888442	Normal	Reported	>3121	<64	<50	High	Long	No contact	Young-Old	Medium	Medium	Long
Antunes, 2015b	Blank	Word List Delayed	24.83	4.93	33.13	5.64	23	27.09	5.08	27.82	4.35	23														0.5	Positive	Change score SD	1.49996	0.333784	0.111412	Normal	Reported	>3121	<64	<50	High	Long	No contact	Young-Old	Medium	Medium	Long
Antunes, 2015b	Blank	Word List Delayed Semantic	29.35	6.26	37.3	5.29	23	32.14	6.35	30.32	5.05	23														0.5	Positive	Change score SD	1.67784	0.342864	0.117556	Normal	Reported	>3121	<64	<50	High	Long	No contact	Young-Old	Medium	Medium	Long
Ferreira, 2015	Blank	Story Recall Delayed	16.5	4.3	19.5	5.6	22	18	5.6	22.8	5.4	22														0.5	Negative	Change score SD	-0.340016	0.303682	0.0922229	Normal	Reported	>3121	>64	>50	Low	Medium	Active	Young-Old	Medium	Medium	Short
Ferreira, 2015	Blank	Story Recall Immediate	21.4	4.9	25.2	5.9	22	22	6.2	25.4	5.8	22														0.5	Negative	Change score SD	-0.0696152	0.301603	0.0909642	Normal	Reported	>3121	>64	>50	Low	Medium	Active	Young-Old	Medium	Medium	Short
Nagamatsu, 2012	Blank	Asociative Memory Face-Scene Pair											-0.09	0.82	30	0.23	0.66	28								0.5	Positive	Change score SD	0.428296	0.265761	0.070629	Impaired	Reported	<3121	>64	>50	Low	Medium	Physical	Old-Old	Medium	Small	Long
Nagamatsu, 2012	Blank	Word List Delayed	7.46	3.08	8.13	3.7	30	7.84	3.33	8.04	3.36	28														0.5	Positive	Change score SD	0.138622	0.263084	0.0692133	Impaired	Reported	<3121	>64	>50	Low	Medium	Physical	Old-Old	Medium	Small	Long
Nagamatsu, 2012	Blank	Word List Immediate	7.83	3.21	9.29	3.21	30	7.6	2.81	8.12	3.52	28														0.5	Positive	Change score SD	0.292212	0.264166	0.0697837	Impaired	Reported	<3121	>64	>50	Low	Medium	Physical	Old-Old	Medium	Small	Long
Nagamatsu, 2012	Blank	Word List Learning	39.58	9.04	43.38	10.95	30	41	8.63	43	9.61	28														0.5	Positive	Change score SD	0.186052	0.263336	0.069346	Impaired	Reported	<3121	>64	>50	Low	Medium	Physical	Old-Old	Medium	Small	Long
van Uffelen, 2008	Blank	Word List Delayed	6.1	2.5	5.3	2.9	77	5.6	2.3	5	2.6	75														0.5	Negative	Change score SD	-0.0769861	0.162296	0.0263398	Impaired	Reported	>3121	<64	<50	High	Long	Physical	Old-Old	Long	Small	Long
van Uffelen, 2008	Blank	Word List Learning	33.7	7.99	31.1	9.2	77	31.8	7.6	31.2	8.6	75														0.5	Negative	Change score SD	-0.23782	0.162808	0.0265064	Impaired	Reported	>3121	<64	<50	High	Long	Physical	Old-Old	Long	Small	Long
Lam, 2015	Blank	Word List Delayed	3.5	2.3	5.3	2.4	147	3.4	2.1	5.6	2.2	131														0.5	Negative	Change score SD	-0.177017	0.120385	0.0144927	Impaired	Not Reported	<3121	>64	>50	High	Medium	Active	Old-Old	Long	Small	Long
Scherder, 2005	Blank	Face Recognition Delayed	13.33	6.13	15.2	5.39	15	12.8	4.95	13.14	5.86	15														0.5	Positive	Change score SD	0.271695	0.366829	0.134564	Impaired	Not Reported	<3121	>64	>50	High	Short	Active	Old-Old	Short	Medium	Short
Scherder, 2005	Blank	Picture Recognition Delayed	36.93	7.29	36.93	6.45	15	32.8	7.51	34.46	5.67	15														0.5	Negative	Change score SD	-0.242532	0.366488	0.134314	Impaired	Not Reported	<3121	>64	>50	High	Short	Active	Old-Old	Short	Medium	Short
Scherder, 2005	Blank	Word List Delayed	7.53	4.75	7.67	4.92	15	3.2	4.07	4.27	4.96	15														0.5	Negative	Change score SD	-0.19743	0.366037	0.133983	Impaired	Not Reported	<3121	>64	>50	High	Short	Active	Old-Old	Short	Medium	Short
Scherder, 2005	Blank	Word List Learning	34.95	13.22	41	15.14	15	28.73	14.19	33.33	16.53	15														0.5	Positive	Change score SD	0.0973315	0.365365	0.133491	Impaired	Not Reported	<3121	>64	>50	High	Short	Active	Old-Old	Short	Medium	Short
Scherder, 2005	Blank	Word List Recognition	36.33	12.4	36.67	11.56	15	33.79	7.19	35.07	4.96	15														0.5	Negative	Change score SD	-0.0978199	0.365367	0.133493	Impaired	Not Reported	<3121	>64	>50	High	Short	Active	Old-Old	Short	Medium	Short
Oken, 2006	Blank	Word List Delayed	6.5	2	7	2	47	6.6	1.8	7.1	1.6	44														0.5	Negative	Change score SD	0	0.209771	0.0440039	Normal	Reported	<3121	>64	>50	High	Short	No contact	Old-Old	Medium	Small	Long
Legault, 2011	Blank	Story Recall Delayed	23.5	6.1	28.1	6.9	18	21.4	5.6	26	5.9	18														0.5	Negative	Change score SD	0	0.333333	0.111111	Normal	Not Reported	<3121	<64	<50	High	Short	Active	Old-Old	Short	Small	Long
Legault, 2011	Blank	Story Recall Immediate	23.5	4.2	28.3	5.9	18	23.5	6.6	26.6	6.3	18														0.5	Positive	Change score SD	0.288717	0.335065	0.112269	Normal	Not Reported	<3121	<64	<50	High	Short	Active	Old-Old	Short	Small	Long
Legault, 2011	Blank	Word List Delayed	7.8	2.2	9.4	2.2	18	7.4	1.3	8.5	2.8	18														0.5	Positive	Change score SD	0.215866	0.334303	0.111758	Normal	Not Reported	<3121	<64	<50	High	Short	Active	Old-Old	Short	Small	Long
Legault, 2011	Blank	Word List Learning	23.5	4.2	22.7	0.9	18	22.4	1	21.8	1.7	18														0.5	Negative	Change score SD	-0.0688837	0.333432	0.111177	Normal	Not Reported	<3121	<64	<50	High	Short	Active	Old-Old	Short	Small	Long
Maass, 2015	Blank	Word List Delayed	9.6	3.1	8.5	2.5	21	10.1	2.2	9.2	2.6	19														0.5	Negative	Change score SD	-0.0753047	0.316736	0.100322	Normal	Reported	<3121	<64	>50	High	Short	Physical	Young-Old	Short	Medium	Short
Maass, 2015	Blank	Word List Immediate	5.1	1.7	5.1	1.3	21	5.3	1.6	5.8	1.4	19														0.5	Negative	Change score SD	-0.327746	0.318737	0.101593	Normal	Reported	<3121	<64	>50	High	Short	Physical	Young-Old	Short	Medium	Short
Maass, 2015	Blank	Word List Recognition	11.5	2.9	8.4	4.2	21	12.1	2.7	10.4	3.4	19														0.5	Negative	Change score SD	-0.406172	0.319864	0.102313	Normal	Reported	<3121	<64	>50	High	Short	Physical	Young-Old	Short	Medium	Short
Perri, 1985	Blank	Word List Immediate	4.91	2.22	5	2.24	23	5.1	2.26	4.42	2.1	19														0.5	Positive	Change score SD	0.348474	0.312339	0.0975555	Normal	Reported	<3121	>64	>50	Low	Medium	No contact	Young-Old	Short	Medium	Long
Ruscheweyh, 2011	Blank	Word List Learning	13	1.4	13.8	1.5	20	13.9	1.5	14	1.5	21														0.5	Positive	Change score SD	0.473905	0.316793	0.100358	Normal	Reported	>3121	>64	>50	High	Medium	No contact	Young-Old	Medium	Medium	Long
Gaitán, 2019	Blank	Word List Delayed	12	2.72	14	1.73	11	10.83	2.83	11.42	3.26	12														0.5	Positive	Change score SD	0.510224	0.424148	0.179902	Normal	Reported	>3121	<64	<50	High	Medium	Active	Young-Old	Medium	Medium	Long
Gaitán, 2019	Blank	Word List Learning	53.18	7.99	60.64	9.04	11	49.58	11.06	53.33	9.18	12														0.5	Positive	Change score SD	0.391168	0.421389	0.177569	Normal	Reported	>3121	<64	<50	High	Medium	Active	Young-Old	Medium	Medium	Long
Jonasson, 2017	Blank	Paired Associates Immediate	9.14	2.67	9.07	3.61	29	11.04	4.74	10.72	4.17	29														0.5	Positive	Change score SD	0.0639002	0.26268	0.0690007	Normal	Reported	>3121	<64	>50	High	Long	Physical	Young-Old	Medium	Medium	Long
Jonasson, 2017	Blank	Word List Immediate	5.59	1.84	6.35	2.99	29	6.35	2.02	6.52	2.79	29														0.5	Positive	Change score SD	0.230949	0.263487	0.0694253	Normal	Reported	>3121	<64	>50	High	Long	Physical	Young-Old	Medium	Medium	Long
Jonasson, 2017	Blank	Word List Recognition	0.74	0.1	0.77	0.13	29	0.77	0.1	0.75	0.13	29														0.5	Positive	Change score SD	0.424094	0.265548	0.070516	Normal	Reported	>3121	<64	>50	High	Long	Physical	Young-Old	Medium	Medium	Long
Lazarou, 2017	Blank	Story Recall Delayed	10.32	4.33	11.09	4.38	66	9.33	3.75	8.38	4.28	63														0.5	Positive	Change score SD	0.409054	0.177969	0.0316731	Impaired	Not Reported	>3121	>64	>50	High	Long	No contact	Young-Old	Long	Small	Long
Lazarou, 2017	Blank	Story Recall Immediate	11.46	4.04	12.53	4.78	66	10.7	3.26	9.89	5.4	63														0.5	Positive	Change score SD	0.410311	0.177981	0.0316771	Impaired	Not Reported	>3121	>64	>50	High	Long	No contact	Young-Old	Long	Small	Long
Lazarou, 2017	Blank	Word List Learning	40.45	12.29	46.2	13.09	66	36.17	11.02	38.86	10.88	63														0.5	Positive	Change score SD	0.257509	0.176866	0.0312815	Impaired	Not Reported	>3121	>64	>50	High	Long	No contact	Young-Old	Long	Small	Long
Matura, 2017	Blank	Word List Delayed	8.8	3.4	9.2	3.54	29	8.8	3.2	10	3.2	24														0.5	Negative	Change score SD	-0.238654	0.276924	0.0766867	Normal	Reported	<3121	<64	<50	High	Short	No contact	Old-Old	Short	Medium	Short
Matura, 2017	Blank	Word List Immediate	5.3	1.9	6.1	1.7	29	5.3	1.7	5.8	1.8	24														0.5	Positive	Change score SD	0.168237	0.276435	0.0764164	Normal	Reported	<3121	<64	<50	High	Short	No contact	Old-Old	Short	Medium	Short
Matura, 2017	Blank	Word List Recognition	10.8	5.1	10.6	3.8	29	10.3	3.9	10.6	4.7	24														0.5	Negative	Change score SD	-0.111461	0.276164	0.0762666	Normal	Reported	<3121	<64	<50	High	Short	No contact	Old-Old	Short	Medium	Short
Tarumi, 2019	Blank	Word List Delayed	9.8	2.3	9.8	3.4	31	8.6	2.4	10.5	2.3	39														0.5	Negative	Change score SD	-0.714361	0.248081	0.0615442	Impaired	Reported	>3121	<64	>50	High	Long	Physical	Young-Old	Long	Large	Short
Tarumi, 2019	Blank	Word List Learning	46	10.1	48.8	12.7	31	44.9	12.6	47.4	10.3	39														0.5	Positive	Change score SD	0.0258149	0.240632	0.0579039	Impaired	Reported	>3121	<64	>50	High	Long	Physical	Young-Old	Long	Large	Short
ten Brinke, 2015	Blank	Word List Recognition	12.7	2.58	13.3	1.06	30	13.45	1.29	13.73	1.19	28														0.5	Positive	Change score SD	0.174635	0.263269	0.0693105	Impaired	Reported	<3121	>64	>50	High	Medium	Physical	Old-Old	Medium	Small	Long
Thomas, 2020	Blank	Story Recall Delayed	9.4	3.1	13.8	2.6	15	8.9	2.2	11.1	4.2	15														0.5	Positive	Change score SD	0.670215	0.37526	0.14082	Impaired	Reported	>3121	<64	<50	High	Long	Physical	Young-Old	Long	Large	Short
Varela, 2018	Blank	Object Memory Delayed	10.11	8.08	10.36	8.88	17	9.65	7.1	9.33	6.97	22														0.5	Positive	Change score SD	0.0739569	0.32303	0.104348	Normal	Not Reported	>3121	<64	<50	High	Long	Active	Old-Old	Long	Large	Short
Varela, 2018	Blank	Object Memory Learning	24.15	13.15	25.28	13.56	17	23.45	12.35	19.91	12.12	22														0.5	Positive	Change score SD	0.366722	0.32558	0.106002	Normal	Not Reported	>3121	<64	<50	High	Long	Active	Old-Old	Long	Large	Short
Zhu, 2018	Blank	Story Recall Immediate	14.3	5.4	17.5	3.8	29	15.5	5.2	14.3	4.3	31														0.5	Positive	Change score SD	0.91495	0.271509	0.0737169	Impaired	Reported	<3121	<64	>50	High	Short	No contact	Old-Old	Short	Medium	Short
Lam, 2012	Blank	Word List Delayed	4.1	2.2	4.9	2.3	171	3.6	2.5	4	2.3	218														0.5	Positive	Change score SD	0.17097	0.102336	0.0104727	Impaired	Not Reported	>3121	>64	>50	Low	Long	Physical	Old-Old	Long	Medium	Short
Mortimer, 2012	Blank	Word List Delayed											3.96	3.89	30	3.26	3.22	30								0.5	Positive	Change score SD	0.196037	0.258818	0.0669869	Normal	Not Reported	>3121	>64	>50	High	Long	No contact	Young-Old	Long	Medium	Long
Mortimer, 2012	Blank	Word List Immediate											2.42	2.64	30	2.48	2.21	30								0.5	Positive	Change score SD	0.0246456	0.258209	0.0666717	Normal	Not Reported	>3121	>64	>50	High	Long	No contact	Young-Old	Long	Medium	Long
Mortimer, 2012	Blank	Word List Recognition											3.16	4.5	30	2.65	3.2	30								0.5	Positive	Change score SD	0.130619	0.258474	0.0668088	Normal	Not Reported	>3121	>64	>50	High	Long	No contact	Young-Old	Long	Medium	Long
Cherup, 2018	Blank	Picture Sequence																	3.77	0.42	8	9.33	0.16	7	2	0.5	Positive	Change score SD	0.400379	0.522686	0.273201	Normal	Reported	<3121	>64	>50	High	Short	No contact	Old-Old	Short	Medium	Short
Blumenthal, 1989	Female	Story Recall Immediate	11.1	4.1	10.7	3.6	16	10.3	3.5	10.6	4.2	18														0.5	Negative	Change score SD	-0.180106	0.344286	0.118533	Normal	Reported	<3121	<64	>50	High	Medium	No contact	Young-Old	Short	Medium	Long
Blumenthal, 1989	Female	Word List Learning	9.7	2.3	9.6	3	16	9.7	2.5	10.2	2.2	18														0.5	Negative	Change score SD	-0.236548	0.344788	0.118878	Normal	Reported	<3121	<64	>50	High	Medium	No contact	Young-Old	Short	Medium	Long
Blumenthal, 1989	Male	Story Recall Immediate	9.6	2.5	11.4	4.1	17	9.7	3.5	11.9	3.4	16														0.5	Negative	Change score SD	-0.113709	0.348596	0.121519	Normal	Reported	<3121	<64	>50	High	Medium	No contact	Young-Old	Short	Medium	Long
Blumenthal, 1989	Male	Word List Learning	9.3	2.8	9.7	2.9	17	7.8	3.4	7.5	3	16														0.5	Positive	Change score SD	0.23067	0.349471	0.12213	Normal	Reported	<3121	<64	>50	High	Medium	No contact	Young-Old	Short	Medium	Long
Poinsatte, 2019	Blank	Story Recall Immediate	12	1.63	14.13	1.55	7	11.78	1.2	11.56	2.51	9														0.5	Positive	Change score SD	1.20754	0.547299	0.299536	Impaired	Reported	>3121	<64	>50	Low	Long	Physical	Young-Old	Long	Large	Short
Morris, 2017	Blank	Story Recall Delayed	6.04	4.33	7.36	5.11	24	4.48	4.94	5.39	6.63	25														0.5	Positive	Change score SD	0.0757334	0.285876	0.0817252	Impaired	Reported	>3121	<64	<50	High	Medium	Physical	Old-Old	Medium	Medium	Long
Morris, 2017	Blank	Story Recall Immediate	8.63	4.37	9.41	4.66	24	7.96	4.53	8.78	6.05	25														0.5	Negative	Change score SD	-0.00797116	0.285775	0.0816673	Impaired	Reported	>3121	<64	<50	High	Medium	Physical	Old-Old	Medium	Medium	Long
Morris, 2017	Blank	Word List Learning	19	9.08	19.95	10.66	24	14.7	8.82	14.17	9.94	25														0.5	Positive	Change score SD	0.152653	0.28619	0.0819045	Impaired	Reported	>3121	<64	<50	High	Medium	Physical	Old-Old	Medium	Medium	Long
Hassmén, 1997	Female	Face Recognition Delayed	2.2	0.2	2.1	0.3	10	2.5	0.2	2.3	0.2	10														0.5	Positive	Change score SD	0.426401	0.452267	0.204545	Normal	Reported	<3121	<64	>50	High	Short	Active	Young-Old	Short	Medium	Short
Hassmén, 1997	Female	Word List Delayed	5.2	0.6	6.1	0.8	10	7.3	0.8	6.9	0.8	10														0.5	Positive	Change score SD	1.70698	0.522346	0.272845	Normal	Reported	<3121	<64	>50	High	Short	Active	Young-Old	Short	Medium	Short
Hassmén, 1997	Female	Word List Immediate	7.2	0.4	8.2	0.7	10	8.2	0.6	8.4	0.8	10														0.5	Positive	Change score SD	1.19925	0.485752	0.235955	Normal	Reported	<3121	<64	>50	High	Short	Active	Young-Old	Short	Medium	Short
Hassmén, 1997	Male	Face Recognition Delayed	1.8	0.2	2.6	0.4	10	2.2	0.2	2	0.3	10														0.5	Positive	Change score SD	3.24443	0.680557	0.463158	Normal	Reported	<3121	<64	>50	High	Short	Active	Young-Old	Short	Medium	Short
Hassmén, 1997	Male	Word List Delayed	6.2	0.8	6.9	0.7	10	5.7	0.7	7.2	0.9	10														0.5	Negative	Change score SD	-1.016	0.475191	0.225806	Normal	Reported	<3121	<64	>50	High	Short	Active	Young-Old	Short	Medium	Short
Hassmén, 1997	Male	Word List Immediate	7.2	0.9	9.4	0.7	10	6.9	0.6	9.7	0.6	10														0.5	Negative	Change score SD	-0.83608	0.466343	0.217476	Normal	Reported	<3121	<64	>50	High	Short	Active	Young-Old	Short	Medium	Short
Ijuin, 2013	Blank	Story Recall Delayed	15.06	6.21	16.97	7.25	31	14	6.98	15.82	7.52	34														0.5	Positive	Change score SD	0.0127789	0.248337	0.0616711	Normal	Not Reported	<3121	<64	>50	High	Short	Active	Old-Old	Medium	Small	Long
Ijuin, 2013	Blank	Story Recall Immediate	19.97	6.9	22.35	6.53	31	18.97	7.36	20.78	6.89	34														0.5	Positive	Change score SD	0.0821022	0.248438	0.0617217	Normal	Not Reported	<3121	<64	>50	High	Short	Active	Old-Old	Medium	Small	Long
Ijuin, 2013	Blank	Word List Delayed	15.77	4.75	17.52	4.77	31	15.5	4.63	16.94	4.65	34														0.5	Positive	Change score SD	0.0659917	0.248402	0.0617033	Normal	Not Reported	<3121	<64	>50	High	Short	Active	Old-Old	Medium	Small	Long
Blumenthal, 2020	Blank	Word List Learning	24.7	4.2	24.2	4.6	41	24.3	4.2	25.3	4.5	38														0.5	Negative	Change score SD	-0.34193	0.226817	0.051446	Impaired	Reported	>3121	>64	>50	High	Medium	Active	Young-Old	Medium	Medium	Short
Yogev-Seligmann 2021	Blank	Story Recall Delayed	19.1	10.7	17.8	10.85	13	21.8	11.11	20.9	11.4	14														0.5	Negative	Change score SD	-0.0362678	0.385196	0.148376	Impaired	Reported	<3121	<64	<50	Low	Short	Physical	Old-Old	Short	Medium	Short
Yogev-Seligmann 2021	Blank	Story Recall Immediate	34	11.46	35.5	13.71	13	39.6	11.56	42.7	11.6	14														0.5	Negative	Change score SD	-0.131708	0.385581	0.148673	Impaired	Reported	<3121	<64	<50	Low	Short	Physical	Old-Old	Short	Medium	Short
Yogev-Seligmann 2021	Blank	Word List Delayed	5.8	3.46	6.2	2.88	13	6	4.4	7.4	4.78	14														0.5	Negative	Change score SD	-0.250342	0.386668	0.149512	Impaired	Reported	<3121	<64	<50	Low	Short	Physical	Old-Old	Short	Medium	Short
Yogev-Seligmann 2021	Blank	Word List Immediate	9.7	2.59	10	2.31	13	10.4	2.87	10.9	3.41	14														0.5	Negative	Change score SD	-0.0700563	0.385282	0.148443	Impaired	Reported	<3121	<64	<50	Low	Short	Physical	Old-Old	Short	Medium	Short
Stuckenschneider 2020	Blank	Word List	-0.11	1.04	0.03	1.18	60	0.12	0.94	0.12	1.04	58														0.5	Positive	Change score SD	0.132321	0.184343	0.0339822	Impaired	Reported	<3121	<64	>50	Low	Medium	No contact	Old-Old	Long	Small	Short
Vidoni 2021	Blank	Composite	-0.016	0.882	-0.025	0.935	78	0.032	0.822	0.051	0.939	39														0.5	Negative	Change score SD	-0.0310418	0.196127	0.0384657	Normal	Reported	>3121	>64	>50	High	Long	Active	Old-Old	Long	Large	Short
