# Supplementary material for: Aerobic exercise improves episodic memory in late adulthood: a systematic review and meta-analysis
Source: Commun Med (Lond). 2022 Feb 17;2:15. doi: 10.1038/s43856-022-00079-7 (PMC9053291; doi:10.1038/s43856-022-00079-7)
Supplement: Supplementary file 5 — Supplementary Data 3 [file 43856_2022_79_MOESM5_ESM.xlsx]

## Sheet: Sheet1
Reference	Outcome	Sample Size	Percent Female	Cognitive Status	Age	Control Group	Intensity Reporting	Length	Session Duration	Session Frequency	Volume	Quality
Antunes (2015a)	Story Recall I Story Recall D	40	High	Normal	Young-old	No-contact	Reported	Medium	Long	Medium	High	High
Antunes (2015b)	Word List D Paired Assoc. D	46	Low	Normal	Young-old	No-contact	Reported	Medium	Long	Medium	High	High
Blumenthal (1989)	Story Recall I Word List L	67	Low	Normal	Young-old	No-contact	Reported	Short	Long	Medium	Medium	High
Blumenthal (2019, 2020)	Word List L	79	High	Impaired	Young-old	Inactive	Reported	Medium	Short	Medium	Medium	High
Cherup (2018)	Pict. Sequence	15	High	Normal	Old-old	No-contact	Reported	Short	Short	Medium	Low	High
Fabre (2002)	Story Recall I Paired Assoc. L	16	High	Normal	Young-old	Inactive	Reported	Short	Long	Low	Low	High
Ferreira (2015)	Story Recall I Story Recall D	44	High	Normal	Young-old	Inactive	Reported	Medium	Short	Medium	Medium	Low
Gaitán (2019)	Word List L Word List D	23	Low	Normal	Young-old	Inactive	Reported	Medium	Long	Medium	Medium	High
Hassmén (1997)	Word List I Word List D Face Rec. D	40	Low	Normal	Young-old	Inactive	Reported	Short	Short	Medium	Low	High
Ijuin (2013)	Story Recall I Story Recall D Word List D	65	Low	Normal	Old-old	Inactive	Not reported	Medium	Long	Low	Low	High
Jonasson (2017)	Word List I Word List R Paired Assoc. I	58	Low	Normal	Young-old	Physically active	Reported	Medium	Long	Medium	High	High
Kramer (2001)	Word List I Word List D Word List R Face Recog. I Face Recog. D	124	High	Normal	Young-old	Physically active	Reported	Medium	Short	Medium	Medium	Low
Lam (2012)	Word List D	389	High	Impaired	Old-old	Physically active	Not reported	Long	Short	Medium	High	Low
Lam (2015)	Word List D	278	High	Impaired	Old-old	Inactive	Not reported	Long	Long	Low	Medium	High
Lazarou (2017)	Story Recall I Story Recall D Word List L	129	High	Impaired	Young-old	No-contact	Not reported	Long	Long	Low	High	High
Legault (2011)	Word List L Word List D Story Recall I Story Recall D	36	Low	Normal	Old-old	Inactive	Not reported	Short	Long	Low	Low	High
Maass (2015)	Word List I Word List D Word List R	40	Low	Normal	Young-old	Physically active	Reported	Short	Short	Medium	Low	High
Maki (2012)	Word List D	150	High	Impaired	Old-old	Inactive	Not reported	Short	Long	Low	Low	High
Matura (2017)	Word List I Word List D Word List R	53	Low	Normal	Old-old	No-contact	Reported	Short	Short	Medium	Low	High
Morris (2017)	Story Recall I Story Recall D Word List L	49	Low	Impaired	Old-old	Physically active	Reported	Medium	Long	Medium	Medium	High
Mortimer (2012)	Word List I Word List D Word List R	60	High	Normal	Young-old	No-contact	Not reported	Long	Long	Medium	High	High
Nagamatsu (2012, 2013)	Word List L Word List I Word List D Face Scene Pair	58	High	Impaired	Old-old	Physically active	Reported	Medium	Long	Low	Medium	Low
Oken (2006)	Word List D	91	High	Normal	Old-old	No-contact	Reported	Medium	Long	Low	Low	High
Perri (1985)	Word List I	42	High	Normal	Young-old	No-contact	Reported	Short	Long	Medium	Medium	Low
Poinsatte (2019)	Story Recall I	16	Low	Impaired	Young-old	Physically active	Reported	Long	Short	High	High	Low
Ruscheweyh (2011)	Word List L	41	High	Normal	Young-old	No-contact	Reported	Medium	Long	Medium	Medium	High
Scherder (2005)	Word List L Word List D Word List R Face Recog. D Pict. Recog. D	30	High	Impaired	Old-old	Inactive	Not reported	Short	Short	Medium	Low	High
Stuckenschneider (2020)	Word List I Word List D	118	Low	Impaired	Old-old	No-contact	Reported	Long	Short	Low	Medium	Low
Tarumi (2019)	Word List L Word List D	70	Low	Impaired	Young-old	Physically active	Reported	Long	Short	High	High	High
ten Brinke (2015)	Word List R	58	High	Impaired	Old-old	Physically active	Reported	Medium	Long	Low	Medium	High
Thomas (2020)	Story Recall D	30	Low	Impaired	Young-old	Physically active	Reported	Long	Short	High	High	High
van Uffelen (2008)	Word List L Word List D	152	Low	Impaired	Old-old	Physically active	Reported	Long	Long	Low	High	High
Varela (2018)	Object Mem. L Object Mem. D	39	Low	Normal	Old-old	Inactive	Not reported	Long	Short	High	High	High
Vidoni (2021)	Composite: Story Recall I Story Recall D Word List L	117	High	Normal	Old-old	Inactive	Reported	Long	Short	High	High	High
Yogev-Seligmann (2021)	Word List I Word List D Story Recall I Story Recall D	27	Low	Impaired	Old-old	Physically active	Reported	Short	Short	Medium	Low	Low
Zhu (2018)	Story Recall I	60	Low	Impaired	Old-old	No-contact	Reported	Short	Short	Medium	Low	High
