# Supplementary material for: Aerobic exercise improves episodic memory in late adulthood: a systematic review and meta-analysis
Source: Commun Med (Lond). 2022 Feb 17;2:15. doi: 10.1038/s43856-022-00079-7 (PMC9053291; doi:10.1038/s43856-022-00079-7)
Supplement: Supplementary file 6 — Supplementary Data 4 [file 43856_2022_79_MOESM6_ESM.xlsx]

## Sheet: Sheet1
#	Reference
1	Antunes, H. K. et al. The influence of physical exercise and leisure activity on neuropsychological functioning in older adults. Age (Dordr) 37, 9815 (2015a).
2	Antunes, H. K. et al. Effects of a physical fitness program on memory and blood viscosity in sedentary elderly men. Braz. J. Med. Biol. Res. 48, 805–812 (2015b).
3	Blumenthal, J. A. et al. Cardiovascular and behavioral effects of aerobic exercise training in healthy older men and women. J Gerontol 44, M147-157 (1989).
4	Blumenthal, J. A. et al. Lifestyle and neurocognition in older adults with cognitive impairments: A randomized trial. Neurology 92, e212–e223 (2019).
5	Blumenthal, J. A. et al. Longer Term Effects of Diet and Exercise on Neurocognition: 1-Year Follow-up of the ENLIGHTEN Trial. J Am Geriatr Soc 68, 559–568 (2020).
6	Cherup, N. et al. Improvements in cognition and associations with measures of aerobic fitness and muscular power following structured exercise. Exp Gerontol 112, 76–87 (2018).
7	Fabre, C., Chamari, K., Mucci, P., Massé-Biron, J. & Préfaut, C. Improvement of cognitive function by mental and/or individualized aerobic training in healthy elderly subjects. Int J Sports Med 23, 415–421 (2002).
8	Ferreira, L., Tanaka, K., Santos-Galduróz, R. F. & Galduróz, J. C. F. Respiratory training as strategy to prevent cognitive decline in aging: a randomized controlled trial. Clin Interv Aging 10, 593–603 (2015).
9	Gaitán, J. M. et al. Brain Glucose Metabolism, Cognition, and Cardiorespiratory Fitness Following Exercise Training in Adults at Risk for Alzheimer’s Disease. Brain Plast 5, 83–95 (2019).
10	Hassmén, P. & Koivula, N. Mood, physical working capacity and cognitive performance in the elderly as related to physical activity. Aging (Milano) 9, 136–142 (1997).
11	Ijuin, M. et al. Walking exercise and cognitive functions in community-dwelling older adults: preliminary results of a randomized controlled trial. Int J Geriatr Psychiatry 28, 109–110 (2013).
12	Jonasson, L. S. et al. Aerobic Exercise Intervention, Cognitive Performance, and Brain Structure: Results from the Physical Influences on Brain in Aging (PHIBRA) Study. Front Aging Neurosci 8, (2017).
13	Kramer, A. et al. Exercise, aging and cognition: Healthy body, healthy mind? in A.D. Fisk & W. Rogers (Eds.), Human Factors Interventions for the Health Care of Older Adults 91–120 (2001).
14	Lam, L. C. W. et al. A 1-year randomized controlled trial comparing mind body exercise (Tai Chi) with stretching and toning exercise on cognitive function in older Chinese adults at risk of cognitive decline. J Am Med Dir Assoc 13, 568.e15–20 (2012).
15	Lam, L. C. W., Chan, W. C., Leung, T., Fung, A. W.-T. & Leung, E. M.-F. Would older adults with mild cognitive impairment adhere to and benefit from a structured lifestyle activity intervention to enhance cognition?: a cluster randomized controlled trial. PLoS ONE 10, e0118173 (2015).
16	Lazarou, I. et al. International Ballroom Dancing Against Neurodegeneration: A Randomized Controlled Trial in Greek Community-Dwelling Elders With Mild Cognitive impairment. Am J Alzheimers Dis Other Demen 32, 489–499 (2017).
17	Legault, C. et al. Designing clinical trials for assessing the effects of cognitive training and physical activity interventions on cognitive outcomes: the Seniors Health and Activity Research Program Pilot (SHARP-P) study, a randomized controlled trial. BMC Geriatr 11, 27 (2011).
18	Maass, A. et al. Vascular hippocampal plasticity after aerobic exercise in older adults. Mol. Psychiatry 20, 585–593 (2015).
19	Maki, Y. et al. Effects of intervention using a community-based walking program for prevention of mental decline: a randomized controlled trial. J Am Geriatr Soc 60, 505–510 (2012).
20	Matura, S. et al. Effects of aerobic exercise on brain metabolism and grey matter volume in older adults: results of the randomised controlled SMART trial. Transl Psychiatry 7, e1172 (2017).
21	Morris, J. K. et al. Aerobic exercise for Alzheimer’s disease: A randomized controlled pilot trial. PLoS One 12, e0170547 (2017).
22	Mortimer, J. A. et al. Changes in brain volume and cognition in a randomized trial of exercise and social interaction in a community-based sample of non-demented Chinese elders. J. Alzheimers Dis. 30, 757–766 (2012).
23	Nagamatsu, L. S., Handy, T. C., Hsu, C. L., Voss, M. & Liu-Ambrose, T. Resistance training promotes cognitive and functional brain plasticity in seniors with probable mild cognitive impairment. Arch. Intern. Med. 172, 666–668 (2012).
24	Nagamatsu, L. S. et al. Physical activity improves verbal and spatial memory in older adults with probable mild cognitive impairment: a 6-month randomized controlled trial. J Aging Res 2013, 861893 (2013).
25	Oken, B. S. et al. Randomized, controlled, six-month trial of yoga in healthy seniors: effects on cognition and quality of life. Altern Ther Health Med 12, 40–47 (2006).
26	Perri, S. & Templer, D. I. The effects of an aerobic exercise program on psychological variables in older adults. Int J Aging Hum Dev 20, 167–172 (1985).
27	Poinsatte, K. et al. T and B cell subsets differentially correlate with amyloid deposition and neurocognitive function in patients with amnestic mild cognitive impairment after one year of physical activity. Exerc Immunol Rev 25, 34–49 (2019).
28	Ruscheweyh, R. et al. Physical activity and memory functions: an interventional study. Neurobiol. Aging 32, 1304–1319 (2011).
29	Scherder, E. J. A. et al. Physical activity and executive functions in the elderly with mild cognitive impairment. Aging Ment Health 9, 272–280 (2005).
30	Stuckenschneider, T. et al. NeuroExercise: The Effect of a 12-Month Exercise Intervention on Cognition in Mild Cognitive Impairment-A Multicenter Randomized Controlled Trial. Front Aging Neurosci 12, 621947 (2020).
31	Tarumi, T. et al. Exercise Training in Amnestic Mild Cognitive Impairment: A One-Year Randomized Controlled Trial. J Alzheimers Dis 71, 421–433 (2019).
32	ten Brinke, L. F. et al. Aerobic exercise increases hippocampal volume in older women with probable mild cognitive impairment: a 6-month randomised controlled trial. Br J Sports Med 49, 248–254 (2015).
33	Thomas, B. P. et al. Brain Perfusion Change in Patients with Mild Cognitive Impairment After 12 Months of Aerobic Exercise Training. J Alzheimers Dis 75, 617–631 (2020).
34	van Uffelen, J. G. Z., Chinapaw, M. J. M., van Mechelen, W. & Hopman-Rock, M. Walking or vitamin B for cognition in older adults with mild cognitive impairment? A randomised controlled trial. Br J Sports Med 42, 344–351 (2008).
35	Varela, S., Cancela, J. M., Seijo-Martinez, M. & Ayán, C. Self-Paced Cycling Improves Cognition on Institutionalized Older Adults Without Known Cognitive Impairment: A 15-Month Randomized Controlled Trial. J Aging Phys Act 26, 614–623 (2018).
36	Vidoni, E. D. et al. Effect of aerobic exercise on amyloid accumulation in preclinical Alzheimer’s: A 1-year randomized controlled trial. PLoS One 16, e0244893 (2021).
